# Supplementary material for: High prevalence of malaria in pregnancy among women attending antenatal care at a large referral hospital in northwestern Uganda: A cross-sectional study
Source: PLoS One. 2023 Apr 5;18(4):e0283755. doi: 10.1371/journal.pone.0283755 (PMC10075480; doi:10.1371/journal.pone.0283755)
Supplement: S1 File — (CSV) [file pone.0283755.s004.csv]

malaria	status	agegroup	itn_use	tba	dist	educ	occ	grav	knowipt	ancs_tart	ipt_start	anc_visits	gest
No	Married	Less than 25 years	Yes	No	Within 5 KM	Secondary or more	Housewife or Peasant	Less than 3	Yes	Late	15th week or more	1-3 visits	13 or more weeks
No	Married	25 years or more	Yes	Yes	Within 5 KM	Primary or less	Housewife or Peasant	3 or more	No	Late	15th week or more	1-3 visits	13 or more weeks
No	Married	25 years or more	Yes	No	Within 5 KM	Primary or less	Housewife or Peasant	3 or more	Yes	Early	12-14th week	1-3 visits	13 or more weeks
No	Married	25 years or more	Yes	No	Within 5 KM	Primary or less	Employeed or business	3 or more	No	Late	15th week or more	1-3 visits	13 or more weeks
Yes	Married	25 years or more	Yes	Yes	Within 5 KM	Primary or less	Housewife or Peasant	3 or more	Yes	Late	15th week or more	4 or more	13 or more weeks
No	Married	25 years or more	Yes	No	5 or more KM	Secondary or more	Housewife or Peasant	3 or more	No	Early	12-14th week	1-3 visits	13 or more weeks
No	Married	25 years or more	Yes	Yes	Within 5 KM	Secondary or more	Housewife or Peasant	3 or more	Yes	Early	12-14th week	1-3 visits	13 or more weeks
No	Married	Less than 25 years	Yes	No	Within 5 KM	Secondary or more	Housewife or Peasant	Less than 3	No	Early	12-14th week	1-3 visits	13 or more weeks
Yes	Married	25 years or more	Yes	Yes	Within 5 KM	Primary or less	Housewife or Peasant	3 or more	Yes	Late	15th week or more	1-3 visits	13 or more weeks
No	Single	25 years or more	Yes	No	Within 5 KM	Primary or less	Housewife or Peasant	3 or more	Yes	Early	12-14th week	1-3 visits	0-12 weeks
No	Married	Less than 25 years	Yes	No	Within 5 KM	Primary or less	Housewife or Peasant	Less than 3	Yes	Early	12-14th week	1-3 visits	13 or more weeks
Yes	Single	Less than 25 years	Yes	Yes	Within 5 KM	Primary or less	Housewife or Peasant	Less than 3	No	Early	12-14th week	1-3 visits	0-12 weeks
No	Married	25 years or more	Yes	No	5 or more KM	Secondary or more	Housewife or Peasant	3 or more	Yes	Late	15th week or more	1-3 visits	13 or more weeks
No	Married	Less than 25 years	Yes	Yes	Within 5 KM	Primary or less	Housewife or Peasant	Less than 3	Yes	Late	15th week or more	1-3 visits	13 or more weeks
Yes	Married	25 years or more	Yes	No	Within 5 KM	Secondary or more	Housewife or Peasant	3 or more	Yes	Early	12-14th week	1-3 visits	13 or more weeks
No	Married	Less than 25 years	Yes	No	Within 5 KM	Primary or less	Housewife or Peasant	Less than 3	No	Early	12-14th week	1-3 visits	0-12 weeks
Yes	Married	25 years or more	Yes	No	Within 5 KM	Secondary or more	Employeed or business	3 or more	Yes	Early	15th week or more	1-3 visits	13 or more weeks
No	Married	Less than 25 years	Yes	No	Within 5 KM	Primary or less	Housewife or Peasant	Less than 3	No	Late	15th week or more	1-3 visits	13 or more weeks
No	Married	25 years or more	Yes	Yes	Within 5 KM	Primary or less	Housewife or Peasant	3 or more	No	Early		1-3 visits	0-12 weeks
Yes	Single	Less than 25 years	Yes	No	Within 5 KM	Secondary or more	Employeed or business	Less than 3	No	Early	12-14th week	1-3 visits	0-12 weeks
No	Married	25 years or more	Yes	Yes	Within 5 KM	Primary or less	Housewife or Peasant	3 or more	No	Late	15th week or more	1-3 visits	13 or more weeks
No	Married	Less than 25 years	Yes	No	Within 5 KM	Secondary or more	Housewife or Peasant	Less than 3	No	Early	12-14th week	1-3 visits	0-12 weeks
No	Married	25 years or more	Yes	No	Within 5 KM	Secondary or more	Employeed or business	3 or more	Yes	Late	15th week or more	1-3 visits	13 or more weeks
No	Married	25 years or more	Yes	No	Within 5 KM	Secondary or more	Housewife or Peasant	3 or more	No	Early	12-14th week	1-3 visits	0-12 weeks
No	Married	25 years or more	Yes	No	5 or more KM	Primary or less	Housewife or Peasant	3 or more	Yes	Early	12-14th week	1-3 visits	13 or more weeks
Yes	Married	25 years or more	Yes	Yes	Within 5 KM	Secondary or more	Employeed or business	3 or more	No	Early	12-14th week	1-3 visits	13 or more weeks
No	Married	Less than 25 years	Yes	No	Within 5 KM	Secondary or more	Housewife or Peasant	Less than 3	Yes	Early	12-14th week	1-3 visits	13 or more weeks
No	Married	25 years or more	Yes	No	Within 5 KM	Secondary or more	Employeed or business	3 or more	Yes	Early	12-14th week	1-3 visits	13 or more weeks
Yes	Married	Less than 25 years	Yes	No	Within 5 KM	Secondary or more	Housewife or Peasant	Less than 3	No	Early	12-14th week	1-3 visits	0-12 weeks
No	Married	Less than 25 years	No	No	Within 5 KM	Secondary or more	Employeed or business	Less than 3	No	Early	12-14th week	4 or more	13 or more weeks
No	Single	Less than 25 years	Yes	No	Within 5 KM	Secondary or more	Housewife or Peasant	Less than 3	No	Early	12-14th week	1-3 visits	0-12 weeks
No	Married	Less than 25 years	Yes	Yes	Within 5 KM	Secondary or more	Housewife or Peasant	Less than 3	Yes	Early	12-14th week	1-3 visits	13 or more weeks
No	Single	Less than 25 years	Yes	No	Within 5 KM	Secondary or more	Employeed or business	Less than 3	No	Early	12-14th week	1-3 visits	0-12 weeks
No	Married	25 years or more	Yes	Yes	5 or more KM	Secondary or more	Housewife or Peasant	3 or more	Yes	Late	15th week or more	1-3 visits	13 or more weeks
No	Married	25 years or more	Yes	Yes	Within 5 KM	Primary or less	Housewife or Peasant	3 or more	No	Early	12-14th week	1-3 visits	13 or more weeks
Yes	Married	25 years or more	No	Yes	Within 5 KM	Primary or less	Housewife or Peasant	3 or more	Yes	Late	15th week or more	1-3 visits	13 or more weeks
Yes	Married	25 years or more	Yes	Yes	Within 5 KM	Primary or less	Housewife or Peasant	3 or more	No	Early	12-14th week	1-3 visits	0-12 weeks
Yes	Married	Less than 25 years	Yes	Yes	Within 5 KM	Secondary or more	Housewife or Peasant	Less than 3	Yes	Late	15th week or more	4 or more	13 or more weeks
No	Single	Less than 25 years	Yes	No	Within 5 KM	Secondary or more	Employeed or business	Less than 3	Yes	Early	12-14th week	1-3 visits	0-12 weeks
No	Married	25 years or more	Yes	No	Within 5 KM	Primary or less	Housewife or Peasant	3 or more	Yes	Early	12-14th week	1-3 visits	13 or more weeks
No	Married	25 years or more	Yes	No	Within 5 KM	Primary or less	Housewife or Peasant	3 or more	Yes	Late	15th week or more	1-3 visits	13 or more weeks
No	Married	Less than 25 years	Yes	No	Within 5 KM	Secondary or more	Employeed or business	Less than 3	Yes	Early	12-14th week	4 or more	13 or more weeks
No	Married	Less than 25 years	Yes	Yes	Within 5 KM	Primary or less	Housewife or Peasant	Less than 3	No	Early	12-14th week	1-3 visits	0-12 weeks
Yes	Married	Less than 25 years	Yes	Yes	Within 5 KM	Primary or less	Housewife or Peasant	Less than 3	Yes	Early	12-14th week	1-3 visits	13 or more weeks
Yes	Married	Less than 25 years	Yes	Yes	Within 5 KM	Secondary or more	Housewife or Peasant	Less than 3	Yes	Late	15th week or more	1-3 visits	13 or more weeks
Yes	Married	25 years or more	Yes	No	5 or more KM	Primary or less	Housewife or Peasant	3 or more	Yes	Early	12-14th week	1-3 visits	13 or more weeks
No	Married	25 years or more	Yes	Yes	5 or more KM	Secondary or more	Housewife or Peasant	3 or more	No	Early	12-14th week	1-3 visits	13 or more weeks
No	Married	25 years or more	Yes	Yes	5 or more KM	Secondary or more	Housewife or Peasant	3 or more	Yes	Early	12-14th week	1-3 visits	13 or more weeks
No	Single	Less than 25 years	Yes	No	Within 5 KM	Secondary or more	Employeed or business	Less than 3	No	Early	12-14th week	1-3 visits	0-12 weeks
No	Married	Less than 25 years	Yes	Yes	5 or more KM	Secondary or more	Housewife or Peasant	Less than 3	Yes	Late	15th week or more	1-3 visits	13 or more weeks
No	Married	Less than 25 years	Yes	Yes	Within 5 KM	Primary or less	Housewife or Peasant	Less than 3	No	Early	12-14th week	1-3 visits	13 or more weeks
No	Married	Less than 25 years	Yes	No	Within 5 KM	Secondary or more	Employeed or business	Less than 3	Yes	Late	15th week or more	1-3 visits	13 or more weeks
No	Married	Less than 25 years	Yes	No	Within 5 KM	Secondary or more	Employeed or business	Less than 3	No	Late	15th week or more	1-3 visits	13 or more weeks
Yes	Married	25 years or more	No	Yes	5 or more KM	Secondary or more	Housewife or Peasant	3 or more	No	Early	12-14th week	1-3 visits	13 or more weeks
No	Married	25 years or more	No	Yes	Within 5 KM	Secondary or more	Housewife or Peasant	3 or more	Yes	Early	15th week or more	1-3 visits	13 or more weeks
No	Single	Less than 25 years	Yes	Yes	Within 5 KM	Secondary or more	Housewife or Peasant	Less than 3	No	Early	12-14th week	1-3 visits	13 or more weeks
No	Single	Less than 25 years	Yes	No	Within 5 KM	Secondary or more	Housewife or Peasant	Less than 3	Yes	Late	15th week or more	1-3 visits	13 or more weeks
Yes	Single	Less than 25 years	Yes	No	Within 5 KM	Secondary or more	Housewife or Peasant	Less than 3	No	Early	12-14th week	1-3 visits	0-12 weeks
No	Married	25 years or more	Yes	Yes	Within 5 KM	Secondary or more	Housewife or Peasant	Less than 3	No	Late	15th week or more	1-3 visits	13 or more weeks
No	Married	25 years or more	Yes	Yes	Within 5 KM	Primary or less	Housewife or Peasant	3 or more	Yes	Early	12-14th week	4 or more	13 or more weeks
No	Married	25 years or more	Yes	Yes	Within 5 KM	Secondary or more	Employeed or business	3 or more	Yes	Early	12-14th week	1-3 visits	0-12 weeks
No	Married	25 years or more	Yes	Yes	Within 5 KM	Secondary or more	Housewife or Peasant	3 or more	Yes	Early	12-14th week	1-3 visits	13 or more weeks
No	Married	25 years or more	Yes	No	Within 5 KM	Secondary or more	Employeed or business	3 or more	Yes	Late	15th week or more	1-3 visits	13 or more weeks
No	Single	Less than 25 years	Yes	Yes	Within 5 KM	Secondary or more	Housewife or Peasant	Less than 3	Yes	Early	12-14th week	1-3 visits	13 or more weeks
No	Married	25 years or more	Yes	Yes	5 or more KM	Primary or less	Housewife or Peasant	3 or more	No	Early	12-14th week	1-3 visits	13 or more weeks
No	Married	Less than 25 years	Yes	No	Within 5 KM	Secondary or more	Employeed or business	Less than 3	Yes	Early	12-14th week	1-3 visits	0-12 weeks
No	Married	Less than 25 years	Yes	Yes	Within 5 KM	Secondary or more	Housewife or Peasant	3 or more	Yes	Early	12-14th week	4 or more	13 or more weeks
No	Married	25 years or more	Yes	Yes	Within 5 KM	Primary or less	Housewife or Peasant	3 or more	Yes	Early	12-14th week	1-3 visits	13 or more weeks
No	Single	25 years or more	Yes	No	5 or more KM	Secondary or more	Housewife or Peasant	3 or more	No	Early	12-14th week	1-3 visits	13 or more weeks
No	Married	25 years or more	Yes	Yes	Within 5 KM	Primary or less	Housewife or Peasant	3 or more	Yes	Late	15th week or more	1-3 visits	13 or more weeks
No	Single	Less than 25 years	Yes	No	Within 5 KM	Secondary or more	Employeed or business	Less than 3	Yes	Late	15th week or more	1-3 visits	13 or more weeks
No	Married	Less than 25 years	Yes	No	Within 5 KM	Secondary or more	Housewife or Peasant	Less than 3	No	Early	12-14th week	1-3 visits	13 or more weeks
No	Married	25 years or more	Yes	Yes	5 or more KM	Primary or less	Housewife or Peasant	3 or more	Yes	Early	12-14th week	1-3 visits	13 or more weeks
Yes	Married	25 years or more	Yes	Yes	5 or more KM	Primary or less	Housewife or Peasant	3 or more	Yes	Early	12-14th week	1-3 visits	13 or more weeks
Yes	Married	Less than 25 years	No	No	Within 5 KM	Secondary or more	Housewife or Peasant	3 or more	Yes	Late	15th week or more	1-3 visits	13 or more weeks
No	Married	Less than 25 years	Yes	No	Within 5 KM	Primary or less	Housewife or Peasant	Less than 3	Yes	Early	12-14th week	4 or more	13 or more weeks
Yes	Married	25 years or more	No	Yes	Within 5 KM	Secondary or more	Housewife or Peasant	Less than 3	No	Early	12-14th week	1-3 visits	0-12 weeks
No	Single	Less than 25 years	Yes	Yes	Within 5 KM	Secondary or more	Housewife or Peasant	Less than 3	Yes	Late	15th week or more	1-3 visits	13 or more weeks
Yes	Single	Less than 25 years	No	No	Within 5 KM	Secondary or more	Employeed or business	Less than 3	No	Early	12-14th week	1-3 visits	13 or more weeks
No	Married	Less than 25 years	Yes	Yes	Within 5 KM	Primary or less	Housewife or Peasant	Less than 3	Yes	Early	12-14th week	4 or more	13 or more weeks
Yes	Single	Less than 25 years	Yes	No	Within 5 KM	Primary or less	Employeed or business	Less than 3	Yes	Late	15th week or more	1-3 visits	13 or more weeks
No	Married	25 years or more	Yes	Yes	Within 5 KM	Secondary or more	Housewife or Peasant	3 or more	Yes	Early	12-14th week	1-3 visits	13 or more weeks
Yes	Single	Less than 25 years	No	No	Within 5 KM	Primary or less	Housewife or Peasant	Less than 3	No	Early	12-14th week	1-3 visits	0-12 weeks
Yes	Married	25 years or more	Yes	No	Within 5 KM	Primary or less	Housewife or Peasant	3 or more	Yes	Early	12-14th week	1-3 visits	13 or more weeks
No	Married	25 years or more	Yes	No	Within 5 KM	Secondary or more	Housewife or Peasant	3 or more	Yes	Late	15th week or more	1-3 visits	13 or more weeks
Yes	Married	Less than 25 years	Yes	No	Within 5 KM	Secondary or more	Employeed or business	Less than 3	No	Early	12-14th week	1-3 visits	13 or more weeks
No	Married	25 years or more	Yes	Yes	5 or more KM	Secondary or more	Housewife or Peasant	3 or more	Yes	Early	12-14th week	4 or more	13 or more weeks
Yes	Married	Less than 25 years	No	Yes	Within 5 KM	Primary or less	Housewife or Peasant	3 or more	Yes	Late	15th week or more	4 or more	13 or more weeks
No	Married	Less than 25 years	No	Yes	Within 5 KM	Secondary or more	Housewife or Peasant	Less than 3	No	Early	12-14th week	1-3 visits	0-12 weeks
Yes	Married	Less than 25 years	No	Yes	Within 5 KM	Secondary or more	Housewife or Peasant	Less than 3	No	Early	12-14th week	1-3 visits	0-12 weeks
No	Married	25 years or more	Yes	Yes	Within 5 KM	Secondary or more	Housewife or Peasant	3 or more	Yes	Early	12-14th week	1-3 visits	13 or more weeks
No	Single	Less than 25 years	Yes	Yes	Within 5 KM	Secondary or more	Housewife or Peasant	Less than 3	Yes	Late	15th week or more	1-3 visits	13 or more weeks
No	Single	Less than 25 years	Yes	No	Within 5 KM	Secondary or more	Employeed or business	Less than 3	Yes	Late	15th week or more	1-3 visits	13 or more weeks
Yes	Married	Less than 25 years	No	Yes	Within 5 KM	Secondary or more	Housewife or Peasant	Less than 3	No	Early	12-14th week	1-3 visits	0-12 weeks
No	Single	Less than 25 years	Yes	No	Within 5 KM	Secondary or more	Housewife or Peasant	Less than 3	No	Early	12-14th week	1-3 visits	0-12 weeks
No	Married	Less than 25 years	Yes	No	Within 5 KM	Primary or less	Housewife or Peasant	Less than 3	Yes	Early	12-14th week	4 or more	13 or more weeks
No	Married	25 years or more	Yes	No	Within 5 KM	Secondary or more	Housewife or Peasant	3 or more	Yes	Early	12-14th week	1-3 visits	13 or more weeks
Yes	Single	Less than 25 years	Yes	No	Within 5 KM	Secondary or more	Employeed or business	Less than 3	No	Early	12-14th week	1-3 visits	0-12 weeks
No	Married	Less than 25 years	Yes	No	Within 5 KM	Secondary or more	Housewife or Peasant	Less than 3	No	Early	12-14th week	1-3 visits	13 or more weeks
Yes	Single	Less than 25 years	Yes	No	Within 5 KM	Secondary or more	Housewife or Peasant	Less than 3	No	Early	12-14th week	1-3 visits	0-12 weeks
No	Married	Less than 25 years	Yes	No	Within 5 KM	Secondary or more	Housewife or Peasant	Less than 3	No	Late	15th week or more	1-3 visits	13 or more weeks
No	Married	25 years or more	Yes	Yes	Within 5 KM	Primary or less	Housewife or Peasant	3 or more	No	Late	15th week or more	1-3 visits	13 or more weeks
No	Married	25 years or more	Yes	No	Within 5 KM	Primary or less	Housewife or Peasant	3 or more	Yes	Early	12-14th week	1-3 visits	13 or more weeks
No	Married	25 years or more	Yes	No	Within 5 KM	Primary or less	Employeed or business	3 or more	No	Late	15th week or more	1-3 visits	13 or more weeks
Yes	Married	25 years or more	Yes	Yes	Within 5 KM	Primary or less	Housewife or Peasant	3 or more	Yes	Late	15th week or more	4 or more	13 or more weeks
No	Married	25 years or more	Yes	No	5 or more KM	Secondary or more	Housewife or Peasant	3 or more	No	Early	12-14th week	1-3 visits	13 or more weeks
No	Married	25 years or more	Yes	Yes	Within 5 KM	Secondary or more	Housewife or Peasant	3 or more	Yes	Early	12-14th week	1-3 visits	13 or more weeks
No	Married	Less than 25 years	Yes	No	Within 5 KM	Secondary or more	Housewife or Peasant	Less than 3	No	Early	12-14th week	1-3 visits	13 or more weeks
Yes	Married	25 years or more	Yes	Yes	Within 5 KM	Primary or less	Housewife or Peasant	3 or more	No	Late	15th week or more	1-3 visits	13 or more weeks
No	Single	25 years or more	Yes	No	Within 5 KM	Primary or less	Housewife or Peasant	3 or more	Yes	Early	12-14th week	1-3 visits	0-12 weeks
No	Married	Less than 25 years	Yes	No	Within 5 KM	Primary or less	Housewife or Peasant	Less than 3	Yes	Early	12-14th week	1-3 visits	13 or more weeks
Yes	Single	Less than 25 years	Yes	Yes	Within 5 KM	Primary or less	Housewife or Peasant	Less than 3	No	Early	12-14th week	1-3 visits	0-12 weeks
No	Married	25 years or more	Yes	No	5 or more KM	Secondary or more	Housewife or Peasant	3 or more	Yes	Late	15th week or more	1-3 visits	13 or more weeks
No	Married	Less than 25 years	Yes	Yes	Within 5 KM	Primary or less	Housewife or Peasant	Less than 3	Yes	Late	15th week or more	1-3 visits	13 or more weeks
Yes	Married	25 years or more	Yes	No	Within 5 KM	Secondary or more	Housewife or Peasant	3 or more	Yes	Early	12-14th week	1-3 visits	13 or more weeks
No	Married	Less than 25 years	Yes	No	Within 5 KM	Primary or less	Housewife or Peasant	Less than 3	No	Early	12-14th week	1-3 visits	0-12 weeks
Yes	Married	25 years or more	Yes	No	Within 5 KM	Secondary or more	Employeed or business	3 or more	Yes	Late	15th week or more	1-3 visits	13 or more weeks
No	Married	Less than 25 years	Yes	No	Within 5 KM	Primary or less	Housewife or Peasant	Less than 3	No	Late	15th week or more	1-3 visits	13 or more weeks
No	Married	25 years or more	Yes	Yes	Within 5 KM	Primary or less	Housewife or Peasant	3 or more	No	Early		1-3 visits	0-12 weeks
Yes	Single	Less than 25 years	Yes	No	Within 5 KM	Secondary or more	Employeed or business	Less than 3	No	Early	12-14th week	1-3 visits	0-12 weeks
No	Married	25 years or more	Yes	Yes	Within 5 KM	Primary or less	Housewife or Peasant	3 or more	No	Late	15th week or more	1-3 visits	13 or more weeks
No	Married	Less than 25 years	Yes	No	Within 5 KM	Secondary or more	Housewife or Peasant	Less than 3	No	Early	12-14th week	1-3 visits	0-12 weeks
No	Married	25 years or more	Yes	No	Within 5 KM	Secondary or more	Employeed or business	3 or more	Yes	Late	15th week or more	1-3 visits	13 or more weeks
No	Married	25 years or more	Yes	No	Within 5 KM	Secondary or more	Housewife or Peasant	3 or more	No	Early	12-14th week	1-3 visits	0-12 weeks
No	Married	25 years or more	Yes	No	5 or more KM	Primary or less	Housewife or Peasant	3 or more	Yes	Early	12-14th week	1-3 visits	13 or more weeks
Yes	Married	25 years or more	Yes	Yes	Within 5 KM	Secondary or more	Employeed or business	3 or more	No	Early	12-14th week	1-3 visits	13 or more weeks
No	Married	Less than 25 years	Yes	No	Within 5 KM	Secondary or more	Housewife or Peasant	Less than 3	Yes	Early	12-14th week	1-3 visits	13 or more weeks
No	Married	25 years or more	Yes	No	Within 5 KM	Secondary or more	Employeed or business	3 or more	Yes	Early	12-14th week	1-3 visits	13 or more weeks
Yes	Married	Less than 25 years	Yes	No	Within 5 KM	Secondary or more	Housewife or Peasant	Less than 3	No	Early	12-14th week	1-3 visits	0-12 weeks
No	Married	Less than 25 years	No	No	Within 5 KM	Secondary or more	Employeed or business	Less than 3	No	Early	12-14th week	4 or more	13 or more weeks
No	Single	Less than 25 years	Yes	No	Within 5 KM	Secondary or more	Housewife or Peasant	Less than 3	No	Early	12-14th week	1-3 visits	0-12 weeks
No	Married	Less than 25 years	Yes	Yes	Within 5 KM	Secondary or more	Housewife or Peasant	Less than 3	Yes	Early	12-14th week	1-3 visits	13 or more weeks
No	Single	Less than 25 years	Yes	No	Within 5 KM	Secondary or more	Employeed or business	Less than 3	No	Early	12-14th week	1-3 visits	0-12 weeks
No	Married	25 years or more	Yes	Yes	5 or more KM	Secondary or more	Housewife or Peasant	3 or more	Yes	Late	15th week or more	1-3 visits	13 or more weeks
No	Married	25 years or more	Yes	Yes	Within 5 KM	Primary or less	Housewife or Peasant	3 or more	No	Early	12-14th week	1-3 visits	13 or more weeks
Yes	Married	25 years or more	No	Yes	Within 5 KM	Primary or less	Housewife or Peasant	3 or more	Yes	Late	15th week or more	1-3 visits	13 or more weeks
Yes	Married	25 years or more	Yes	Yes	Within 5 KM	Primary or less	Housewife or Peasant	3 or more	No	Early	12-14th week	1-3 visits	0-12 weeks
Yes	Married	Less than 25 years	Yes	Yes	Within 5 KM	Secondary or more	Housewife or Peasant	Less than 3	Yes	Late	15th week or more	4 or more	13 or more weeks
No	Single	Less than 25 years	Yes	No	Within 5 KM	Secondary or more	Employeed or business	Less than 3	Yes	Early	12-14th week	1-3 visits	0-12 weeks
No	Married	25 years or more	Yes	No	Within 5 KM	Primary or less	Housewife or Peasant	3 or more	Yes	Early	12-14th week	1-3 visits	13 or more weeks
No	Married	25 years or more	Yes	No	Within 5 KM	Primary or less	Housewife or Peasant	3 or more	Yes	Late	15th week or more	1-3 visits	13 or more weeks
No	Married	Less than 25 years	Yes	No	Within 5 KM	Secondary or more	Employeed or business	Less than 3	Yes	Early	12-14th week	4 or more	13 or more weeks
No	Married	Less than 25 years	Yes	Yes	Within 5 KM	Primary or less	Housewife or Peasant	Less than 3	No	Early	12-14th week	1-3 visits	0-12 weeks
Yes	Married	Less than 25 years	Yes	No	Within 5 KM	Secondary or more	Housewife or Peasant	Less than 3	No	Early	12-14th week	1-3 visits	0-12 weeks
No	Married	Less than 25 years	No	No	Within 5 KM	Secondary or more	Employeed or business	Less than 3	No	Early	12-14th week	4 or more	13 or more weeks
No	Single	Less than 25 years	Yes	No	Within 5 KM	Secondary or more	Housewife or Peasant	Less than 3	No	Early	12-14th week	1-3 visits	0-12 weeks
No	Married	Less than 25 years	Yes	Yes	Within 5 KM	Secondary or more	Housewife or Peasant	Less than 3	Yes	Early	12-14th week	1-3 visits	13 or more weeks
No	Single	Less than 25 years	Yes	No	Within 5 KM	Secondary or more	Employeed or business	Less than 3	No	Early	12-14th week	1-3 visits	0-12 weeks
No	Married	25 years or more	Yes	Yes	5 or more KM	Secondary or more	Housewife or Peasant	3 or more	Yes	Late	15th week or more	1-3 visits	13 or more weeks
No	Married	25 years or more	Yes	Yes	Within 5 KM	Primary or less	Housewife or Peasant	3 or more	No	Early	12-14th week	1-3 visits	13 or more weeks
Yes	Married	25 years or more	No	Yes	Within 5 KM	Primary or less	Housewife or Peasant	3 or more	Yes	Late	15th week or more	1-3 visits	13 or more weeks
Yes	Married	25 years or more	Yes	Yes	Within 5 KM	Primary or less	Housewife or Peasant	3 or more	No	Early	12-14th week	1-3 visits	0-12 weeks
Yes	Married	Less than 25 years	Yes	Yes	Within 5 KM	Secondary or more	Housewife or Peasant	Less than 3	Yes	Late	15th week or more	4 or more	13 or more weeks
No	Single	Less than 25 years	Yes	No	Within 5 KM	Secondary or more	Employeed or business	Less than 3	Yes	Early	12-14th week	1-3 visits	0-12 weeks
No	Married	25 years or more	Yes	No	Within 5 KM	Primary or less	Housewife or Peasant	3 or more	Yes	Early	12-14th week	1-3 visits	13 or more weeks
No	Married	25 years or more	Yes	No	Within 5 KM	Primary or less	Housewife or Peasant	3 or more	Yes	Late	15th week or more	1-3 visits	13 or more weeks
No	Married	Less than 25 years	Yes	No	Within 5 KM	Secondary or more	Employeed or business	Less than 3	Yes	Early	12-14th week	4 or more	13 or more weeks
No	Married	Less than 25 years	Yes	Yes	Within 5 KM	Primary or less	Housewife or Peasant	Less than 3	No	Early	12-14th week	1-3 visits	0-12 weeks
Yes	Single	Less than 25 years	No	No	Within 5 KM	Secondary or more	Housewife or Peasant	Less than 3	No	Early	12-14th week	1-3 visits	0-12 weeks
No	Married	25 years or more	Yes	Yes	Within 5 KM	Secondary or more	Housewife or Peasant	Less than 3	No	Late	15th week or more	1-3 visits	13 or more weeks
No	Married	25 years or more	Yes	Yes	Within 5 KM	Primary or less	Housewife or Peasant	3 or more	Yes	Early	12-14th week	4 or more	13 or more weeks
No	Married	25 years or more	Yes	Yes	Within 5 KM	Secondary or more	Employeed or business	3 or more	Yes	Early	12-14th week	1-3 visits	0-12 weeks
No	Married	25 years or more	Yes	Yes	5 or more KM	Secondary or more	Housewife or Peasant	3 or more	Yes	Early	12-14th week	1-3 visits	13 or more weeks
No	Married	25 years or more	Yes	No	Within 5 KM	Secondary or more	Employeed or business	3 or more	Yes	Late	15th week or more	1-3 visits	13 or more weeks
No	Single	Less than 25 years	Yes	Yes	Within 5 KM	Secondary or more	Housewife or Peasant	Less than 3	Yes	Early	12-14th week	1-3 visits	13 or more weeks
Yes	Married	25 years or more	Yes	Yes	5 or more KM	Primary or less	Housewife or Peasant	3 or more	No	Early	12-14th week	1-3 visits	13 or more weeks
No	Married	Less than 25 years	Yes	No	Within 5 KM	Secondary or more	Employeed or business	Less than 3	Yes	Early	12-14th week	1-3 visits	0-12 weeks
No	Married	Less than 25 years	Yes	Yes	Within 5 KM	Secondary or more	Housewife or Peasant	3 or more	Yes	Early	12-14th week	4 or more	13 or more weeks
No	Married	25 years or more	Yes	Yes	Within 5 KM	Primary or less	Housewife or Peasant	3 or more	Yes	Early	12-14th week	1-3 visits	13 or more weeks
No	Single	25 years or more	No	No	5 or more KM	Secondary or more	Housewife or Peasant	3 or more	No	Early	12-14th week	1-3 visits	13 or more weeks
No	Married	25 years or more	Yes	Yes	Within 5 KM	Primary or less	Housewife or Peasant	3 or more	Yes	Late	15th week or more	1-3 visits	13 or more weeks
Yes	Single	Less than 25 years	Yes	No	Within 5 KM	Secondary or more	Employeed or business	Less than 3	Yes	Late	15th week or more	1-3 visits	13 or more weeks
No	Married	Less than 25 years	Yes	No	Within 5 KM	Secondary or more	Housewife or Peasant	Less than 3	No	Early	12-14th week	1-3 visits	13 or more weeks
Yes	Married	25 years or more	Yes	Yes	5 or more KM	Primary or less	Housewife or Peasant	3 or more	Yes	Early	12-14th week	1-3 visits	13 or more weeks
Yes	Married	25 years or more	Yes	Yes	Within 5 KM	Primary or less	Housewife or Peasant	3 or more	Yes	Early	12-14th week	1-3 visits	13 or more weeks
No	Married	Less than 25 years	No	No	Within 5 KM	Secondary or more	Housewife or Peasant	3 or more	Yes	Late	15th week or more	1-3 visits	13 or more weeks
No	Married	Less than 25 years	Yes	No	Within 5 KM	Primary or less	Housewife or Peasant	Less than 3	Yes	Early	12-14th week	4 or more	13 or more weeks
No	Married	25 years or more	No	Yes	Within 5 KM	Secondary or more	Housewife or Peasant	Less than 3	No	Early	12-14th week	1-3 visits	0-12 weeks
No	Single	Less than 25 years	Yes	Yes	Within 5 KM	Secondary or more	Housewife or Peasant	Less than 3	Yes	Late	15th week or more	1-3 visits	13 or more weeks
No	Single	Less than 25 years	No	No	Within 5 KM	Secondary or more	Employeed or business	Less than 3	No	Early	12-14th week	1-3 visits	13 or more weeks
No	Married	Less than 25 years	Yes	Yes	Within 5 KM	Primary or less	Housewife or Peasant	Less than 3	Yes	Early	12-14th week	4 or more	13 or more weeks
No	Married	Less than 25 years	Yes	No	Within 5 KM	Secondary or more	Housewife or Peasant	Less than 3	No	Early	12-14th week	1-3 visits	0-12 weeks
No	Married	25 years or more	Yes	No	Within 5 KM	Secondary or more	Employeed or business	3 or more	Yes	Late	15th week or more	1-3 visits	13 or more weeks
No	Married	25 years or more	Yes	No	Within 5 KM	Secondary or more	Housewife or Peasant	3 or more	No	Early	12-14th week	1-3 visits	0-12 weeks
No	Married	25 years or more	Yes	No	5 or more KM	Primary or less	Housewife or Peasant	3 or more	Yes	Early	12-14th week	1-3 visits	13 or more weeks
No	Married	25 years or more	Yes	Yes	Within 5 KM	Secondary or more	Employeed or business	3 or more	No	Early	12-14th week	1-3 visits	13 or more weeks
No	Married	Less than 25 years	Yes	No	Within 5 KM	Secondary or more	Housewife or Peasant	Less than 3	Yes	Early	12-14th week	1-3 visits	13 or more weeks
No	Married	25 years or more	Yes	No	Within 5 KM	Secondary or more	Employeed or business	3 or more	Yes	Early	12-14th week	1-3 visits	13 or more weeks
Yes	Married	Less than 25 years	Yes	No	Within 5 KM	Secondary or more	Housewife or Peasant	Less than 3	No	Early	12-14th week	1-3 visits	0-12 weeks
No	Married	Less than 25 years	No	No	Within 5 KM	Secondary or more	Employeed or business	Less than 3	No	Early	12-14th week	4 or more	13 or more weeks
No	Single	Less than 25 years	Yes	No	Within 5 KM	Secondary or more	Housewife or Peasant	Less than 3	No	Early	12-14th week	1-3 visits	0-12 weeks
No	Married	Less than 25 years	Yes	Yes	Within 5 KM	Secondary or more	Housewife or Peasant	Less than 3	Yes	Early	12-14th week	1-3 visits	13 or more weeks
No	Single	Less than 25 years	Yes	No	Within 5 KM	Secondary or more	Employeed or business	Less than 3	No	Early	12-14th week	1-3 visits	0-12 weeks
No	Married	25 years or more	Yes	Yes	5 or more KM	Secondary or more	Housewife or Peasant	3 or more	Yes	Late	15th week or more	1-3 visits	13 or more weeks
No	Married	25 years or more	Yes	Yes	Within 5 KM	Primary or less	Housewife or Peasant	3 or more	No	Early	12-14th week	1-3 visits	13 or more weeks
Yes	Married	25 years or more	No	Yes	Within 5 KM	Primary or less	Housewife or Peasant	3 or more	Yes	Late	15th week or more	1-3 visits	13 or more weeks
Yes	Married	25 years or more	Yes	Yes	Within 5 KM	Primary or less	Housewife or Peasant	3 or more	No	Early	12-14th week	1-3 visits	0-12 weeks
Yes	Married	Less than 25 years	Yes	Yes	Within 5 KM	Secondary or more	Housewife or Peasant	Less than 3	Yes	Late	15th week or more	4 or more	13 or more weeks
No	Single	Less than 25 years	Yes	No	Within 5 KM	Secondary or more	Employeed or business	Less than 3	Yes	Early	12-14th week	1-3 visits	0-12 weeks
No	Married	25 years or more	Yes	No	Within 5 KM	Primary or less	Housewife or Peasant	3 or more	Yes	Early	12-14th week	1-3 visits	13 or more weeks
No	Married	25 years or more	Yes	No	Within 5 KM	Primary or less	Housewife or Peasant	3 or more	Yes	Late	15th week or more	1-3 visits	13 or more weeks
No	Married	Less than 25 years	Yes	No	Within 5 KM	Secondary or more	Employeed or business	Less than 3	Yes	Early	12-14th week	4 or more	13 or more weeks
No	Married	Less than 25 years	Yes	Yes	Within 5 KM	Primary or less	Housewife or Peasant	Less than 3	No	Early	12-14th week	1-3 visits	0-12 weeks
Yes	Married	Less than 25 years	Yes	No	Within 5 KM	Secondary or more	Housewife or Peasant	Less than 3	No	Early	12-14th week	1-3 visits	0-12 weeks
No	Married	Less than 25 years	No	No	Within 5 KM	Secondary or more	Employeed or business	Less than 3	No	Early	12-14th week	4 or more	13 or more weeks
No	Single	Less than 25 years	Yes	No	Within 5 KM	Secondary or more	Housewife or Peasant	Less than 3	No	Early	12-14th week	1-3 visits	0-12 weeks
No	Married	Less than 25 years	Yes	Yes	Within 5 KM	Secondary or more	Housewife or Peasant	Less than 3	Yes	Early	12-14th week	1-3 visits	13 or more weeks
No	Single	Less than 25 years	Yes	No	Within 5 KM	Secondary or more	Employeed or business	Less than 3	No	Early	12-14th week	1-3 visits	0-12 weeks
No	Married	25 years or more	Yes	Yes	5 or more KM	Secondary or more	Housewife or Peasant	3 or more	Yes	Late	15th week or more	1-3 visits	13 or more weeks
No	Married	25 years or more	Yes	Yes	Within 5 KM	Primary or less	Housewife or Peasant	3 or more	No	Early	12-14th week	1-3 visits	13 or more weeks
Yes	Married	25 years or more	No	Yes	Within 5 KM	Primary or less	Housewife or Peasant	3 or more	Yes	Late	15th week or more	1-3 visits	13 or more weeks
Yes	Married	25 years or more	Yes	Yes	Within 5 KM	Primary or less	Housewife or Peasant	3 or more	No	Early	12-14th week	1-3 visits	0-12 weeks
Yes	Married	Less than 25 years	Yes	Yes	Within 5 KM	Secondary or more	Housewife or Peasant	Less than 3	Yes	Late	15th week or more	4 or more	13 or more weeks
No	Single	Less than 25 years	Yes	No	Within 5 KM	Secondary or more	Employeed or business	Less than 3	Yes	Early	12-14th week	1-3 visits	0-12 weeks
No	Married	25 years or more	Yes	No	Within 5 KM	Primary or less	Housewife or Peasant	3 or more	Yes	Early	12-14th week	1-3 visits	13 or more weeks
Yes	Single	Less than 25 years	Yes	No	Within 5 KM	Secondary or more	Housewife or Peasant	Less than 3	No	Early	12-14th week	1-3 visits	0-12 weeks
No	Married	25 years or more	Yes	Yes	5 or more KM	Secondary or more	Housewife or Peasant	Less than 3	No	Late	15th week or more	1-3 visits	13 or more weeks
No	Married	25 years or more	Yes	Yes	Within 5 KM	Primary or less	Housewife or Peasant	3 or more	Yes	Early	12-14th week	4 or more	13 or more weeks
No	Married	25 years or more	Yes	Yes	Within 5 KM	Secondary or more	Employeed or business	3 or more	Yes	Early	12-14th week	1-3 visits	0-12 weeks
No	Married	25 years or more	Yes	Yes	Within 5 KM	Secondary or more	Housewife or Peasant	3 or more	Yes	Early	12-14th week	1-3 visits	13 or more weeks
No	Married	25 years or more	Yes	No	Within 5 KM	Secondary or more	Employeed or business	3 or more	Yes	Late	15th week or more	1-3 visits	13 or more weeks
No	Single	Less than 25 years	Yes	Yes	Within 5 KM	Secondary or more	Housewife or Peasant	Less than 3	Yes	Early	12-14th week	1-3 visits	13 or more weeks
No	Married	25 years or more	Yes	Yes	5 or more KM	Primary or less	Housewife or Peasant	3 or more	No	Early	12-14th week	1-3 visits	13 or more weeks
No	Married	Less than 25 years	Yes	No	Within 5 KM	Secondary or more	Employeed or business	Less than 3	Yes	Early	12-14th week	1-3 visits	0-12 weeks
No	Married	Less than 25 years	Yes	Yes	Within 5 KM	Secondary or more	Housewife or Peasant	3 or more	Yes	Early	12-14th week	4 or more	13 or more weeks
No	Married	Less than 25 years	Yes	Yes	Within 5 KM	Primary or less	Housewife or Peasant	3 or more	Yes	Early	12-14th week	1-3 visits	0-12 weeks
Yes	Single	25 years or more	Yes	No	5 or more KM	Secondary or more	Housewife or Peasant	3 or more	No	Early	12-14th week	1-3 visits	13 or more weeks
No	Married	25 years or more	Yes	Yes	Within 5 KM	Primary or less	Housewife or Peasant	3 or more	Yes	Late	15th week or more	1-3 visits	13 or more weeks
No	Single	Less than 25 years	Yes	No	Within 5 KM	Secondary or more	Employeed or business	Less than 3	Yes	Late	15th week or more	1-3 visits	13 or more weeks
No	Married	Less than 25 years	Yes	No	Within 5 KM	Secondary or more	Housewife or Peasant	Less than 3	No	Early	12-14th week	1-3 visits	13 or more weeks
No	Married	25 years or more	Yes	Yes	5 or more KM	Primary or less	Housewife or Peasant	3 or more	Yes	Early	12-14th week	1-3 visits	13 or more weeks
Yes	Married	25 years or more	Yes	Yes	Within 5 KM	Primary or less	Housewife or Peasant	3 or more	Yes	Early	12-14th week	1-3 visits	13 or more weeks
Yes	Married	Less than 25 years	No	No	Within 5 KM	Secondary or more	Housewife or Peasant	3 or more	Yes	Late	15th week or more	1-3 visits	13 or more weeks
No	Married	Less than 25 years	Yes	No	Within 5 KM	Primary or less	Housewife or Peasant	Less than 3	Yes	Early	12-14th week	4 or more	13 or more weeks
Yes	Married	25 years or more	Yes	Yes	Within 5 KM	Primary or less	Housewife or Peasant	3 or more	Yes	Late	15th week or more	4 or more	13 or more weeks
No	Married	25 years or more	Yes	No	5 or more KM	Secondary or more	Housewife or Peasant	3 or more	No	Early	12-14th week	1-3 visits	13 or more weeks
No	Married	25 years or more	Yes	Yes	Within 5 KM	Secondary or more	Housewife or Peasant	3 or more	Yes	Early	12-14th week	1-3 visits	13 or more weeks
No	Married	Less than 25 years	Yes	No	Within 5 KM	Secondary or more	Housewife or Peasant	Less than 3	No	Early	12-14th week	1-3 visits	13 or more weeks
