# Supplementary material for: High prevalence of malaria in pregnancy among women attending antenatal care at a large referral hospital in northwestern Uganda: A cross-sectional study
Source: PLoS One. 2023 Apr 5;18(4):e0283755. doi: 10.1371/journal.pone.0283755 (PMC10075480; doi:10.1371/journal.pone.0283755)
Supplement: S1 Dataset — (ZIP) [file pone.0283755.s005.zip]

Archive with 1 entries (1 files):
- Malaria Dataset_anonymised.csv
